# Supplementary material for: Food Reward after a Traditional Inuit or a Westernised Diet in an Inuit Population in Greenland
Source: Nutrients. 2022 Jan 27;14(3):561. doi: 10.3390/nu14030561 (PMC8839061; doi:10.3390/nu14030561)
Supplement: Supplementary file 1 [file nutrients-14-00561-s001.zip]

Archive with 1 entries (1 files):
- nutrients-1516898-supplementary.pdf
